# Supplementary material for: Platelet Lysate Induces in Human Osteoblasts Resumption of Cell Proliferation and Activation of Pathways Relevant for Revascularization and Regeneration of Damaged Bone
Source: Int J Mol Sci. 2020 Jul 20;21(14):5123. doi: 10.3390/ijms21145123 (PMC7403959; doi:10.3390/ijms21145123)
Supplement: Supplementary file 1 [file ijms-21-05123-s001.zip]

Archive with 1 entries (1 files):
- ijms-862421-supplementary.rar
